# Supplementary material for: Thymic output in human newborns is shaped by environmental exposures and a common TCRD genetic variant
Source: J Hum Immun. 2026 May 4;2(4):e20260003. doi: 10.70962/jhi.20260003 (PMC13177414; doi:10.70962/jhi.20260003)
Supplement: Table S1 — List of primers and probes used for dosage of sjTREC, cjKREC, sjKREC and genotyping for rs2204985 in newborn’s blood. [file jhi_20260003_tables1.xlsx]

## Sheet: Supplementary Table 1
Assay	Probe	F- Primer	R- Primer
sjTREC	FAM-ACACCTCTGGTTTTTGTAAAGGTG-EclipseDQ	CACATCCCTTTCAACCATGCT	GCCAGCTGCAGGGTTTAGG
Albumin	FAM-CCTGTCATGCCCACACAAATCTCTCC-TAMRA	GCTGTCATCTCTTGTGGGCTGT	ACTCATGGGAGCTGCTGGTTC
CjKREC	FAM-AGCTGCATTTTTGCCATATCCACTATTTGGAGT-TAMRA	CCCGATTAATGCTGCCGTAG	CCTAGGGAGCAGGGAGGCTT
sjKREC	FAM-CCAGCTCTTACCCTAGAGTTTCTGCACGG-TAMRA	TCAGCGCCCATTACGTTTCT	GTGAGGGACACGCAGCC
SNP rs22049085	VIC-AGCAACTGGGAGGAGGTCAATGGAGAGGACACAATTTTAAATTTACATGAA-TAMRA
	FAM-AGCAACTGGGAGGAGGTCAATGGAGGGGACACAATTTTAAATTTACATGAA-TAMRA
