# Supplementary material for: Thymic output in human newborns is shaped by environmental exposures and a common TCRD genetic variant
Source: J Hum Immun. 2026 May 4;2(4):e20260003. doi: 10.70962/jhi.20260003 (PMC13177414; doi:10.70962/jhi.20260003)
Supplement: Table S2 — List of primers and probes used for dosage of sjTREC in postnatal thymocytes. [file jhi_20260003_tables2.xlsx]

## Sheet: Supplementary Table 2
Assay	Probe	F- Primer	R- Primer
sjTREC	FAM-ACACCTCTGGTTTTTGTAAAGGTG-EclipseDQ	CACATCCCTTTCAACCATGCT	GCCAGCTGCAGGGTTTAGG
Albumin	VIC-CCTGTCATGCCCACACAAATCTCTCC-MGB-NFQ	GCTGTCATCTCTTGTGGGCTGT	ACTCATGGGAGCTGCTGGTTC
